# Supplementary material for: Macro and Micro-Nutrient Accumulation and Partitioning in Soybean Affected by Water and Nitrogen Supply
Source: Plants (Basel). 2023 May 6;12(9):1898. doi: 10.3390/plants12091898 (PMC10180915; doi:10.3390/plants12091898)
Supplement: Supplementary file 1 [file plants-12-01898-s001.zip]

Archive with 1 entries (1 files):
- plants-2339453-supplementary.pdf
